# Supplementary material for: Identification of immunity-related lncRNAs and construction of a ceRNA network of potential prognostic biomarkers in acute myeloid leukemia
Source: Front Genet. 2023 Jun 14;14:1203345. doi: 10.3389/fgene.2023.1203345 (PMC10301753; doi:10.3389/fgene.2023.1203345)
Supplement: Supplementary file 1 [file DataSheet1.zip › Supplementary Material/Supplementary Table/Supplementary Table 1.xlsx]

## Sheet: lncRNAexpTime
id	age	gender	futime	fustat	HCP5	PCCA-AS1	AC016586.1	PRKX-AS1	CSNK1G2-AS1	AC092117.1	ARHGAP5-AS1	AC125494.1	AC108134.2	DNAJC27-AS1	POLR2J4	MEG3	OXCT1-AS1	AC002470.1	HLA-F-AS1	AL391807.1	FAM27C	MIR210HG	H19	LINC00534
TCGA-AB-3001	31	female	1581	0	2.14172	2.53767	3.03824	1.26591	2.07191	0.298144	0.350892	0.46509	0.0896843	0.0929651	1.39353	7.07317	0.0736314	0.0838657	0.20632	0.014204	0.0207559	0.244654	0.00982988	0.0266752
TCGA-AB-2821	64	male	822	1	2.92697	2.42666	2.81358	1.55156	1.88393	0.282454	0.254945	0.676189	0.252082	0.119199	1.06085	3.55355	0.131443	0.402593	1.19018	0.191038	0.0676534	0.886686	0.0237631	0.0265876
TCGA-AB-2988	67	female	30	1	2.35461	2.10049	2.16268	1.43102	1.02532	0.460132	0	0.365922	0.399524	0.177971	0.752451	0.227544	0.167704	0.673491	0.211312	0	0.0144475	0.336745	0.992021	0.0209641
TCGA-AB-2881	48	female	393	0	2.21045	2.61595	2.7614	1.82893	1.80461	0.394009	0.427307	0.255902	0.227007	0.140892	0.868192	0.0338173	0.062707	0.330459	0.453237	0	0.0069733	0.206384	0.0132076	0.0157042
TCGA-AB-2862	33	female	1430	0	1.37366	1.91462	2.45239	2.27992	2.25796	0.374193	0.36063	0.386391	0.265388	0.121408	1.04515	0.177152	0.052476	0.486056	0.116577	0	0.0275791	0.447736	0.142796	0.0103613
TCGA-AB-2912	63	male	274	1	1.74042	1.71439	1.96743	1.1665	1.37366	0.261011	0.056547	0.594946	0.870655	0.0688871	0.421122	0.0354624	0.0144475	0.201545	0.497348	0.485162	0.00392338	0.241519	0.010022	0.0294529
TCGA-AB-2840	74	male	28	1	1.37222	1.01074	1.67762	0.797935	1.23285	0.386086	0.12801	0.549279	0	0.076319	0.784923	5.67593	0	0.50684	0.333488	0	0.0425944	0.534986	0.0514461	0.0257292
TCGA-AB-3009	23	male	577	1	2.1913	4.34885	2.0924	1.3045	1.8026	0.467283	0.318885	0.420534	0.162214	0.0764083	1.07965	0.0975486	0	0.153671	1.18545	0.0154418	0.0245076	0.408532	0.0463926	0.0305422
TCGA-AB-2919	54	female	61	0	1.47368	2.13243	2.47901	1.21451	1.39209	0.681508	0.474326	0.461951	0.205737	0.1194	1.20134	0.0194943	0.193969	0.597694	0.252009	0	0.00955141	0.496995	0.047914	0.00867691
TCGA-AB-2979	30	female	671	0	1.78402	0.378899	2.38964	0.972405	2.02175	0.72103	0.428198	0.501512	0.296501	0.142914	0.939195	0.110537	0.0795342	0.877258	0.410971	0.0532946	0.0729879	0.434383	0.0984224	0.0414641
TCGA-AB-2937	36	female	215	1	2.71548	0.849907	1.93773	1.89186	1.38123	0.269871	0.0788632	0.166537	0.648571	0.385279	0.575164	0.240048	0.0867949	0.693529	0.415958	0	0.031504	0.0830899	3.25755	0.0224408
TCGA-AB-2847	53	male	608	1	3.49418	2.13102	2.11491	0.86152	1.39497	0.525771	0.337953	0.356776	0.695609	0.337752	0.694379	1.32175	0.0678796	0.397137	1.17539	0.00531048	0.0964974	0.447736	0	0.0352768
TCGA-AB-2986	31	female	212	1	1.82002	0.374565	1.54671	2.22085	0.190216	0.566565	0.109106	0.0680391	1.4684	0.201545	0.754697	0.0690547	0.0986649	0.209338	0.225399	0	0.0473106	0.096006	1.42411	0
TCGA-AB-2853	51	male	89	1	1.17484	1.72588	2.30696	0.858764	0.823357	0.351334	0.453893	0.413123	0.159528	0.165165	1.08914	0.0127299	0.0389195	0.443498	0.530634	0.0212885	0.00630586	0.137585	0	0.0404002
TCGA-AB-2885	71	male	214	1	3.96963	2.18676	2.42829	0.751994	1.44347	0.541661	0.465739	0.297024	0.685607	0.0766884	0.479681	0.0717177	0.227083	0.241022	0.994137	2.27691	0.0032434	0.182823	0.0905449	0.0453893
TCGA-AB-2949	58	male	699	0	3.14917	1.5225	2.11616	0.88962	0.944542	0.421441	0.555492	0.426579	1.17599	0.347892	0.898253	3.75403	0.34617	0.525108	1.47133	0.0972421	0.195649	0.283465	0.204348	0.0389348
TCGA-AB-2877	60	female	638	0	0.581909	2.28605	2.19709	1.81691	1.68045	0.442341	0.22319	0.472293	0.18243	0.10975	1.24243	0.00872938	0.0427258	0.172119	0.311659	0	0.0231744	0.561755	0.589357	0.00487462
TCGA-AB-2815	49	male	822	1	2.10688	1.54095	2.16138	1.22498	1.09373	0.334222	0.136617	0.311084	0.168724	0.152986	0.767586	0.106355	0.0761231	0.385279	0.181648	0.00606296	0.00501709	0.220146	0.0111742	0.0219603
TCGA-AB-2806	46	male	945	1	1.63943	0.0588152	2.18522	1.18255	0.688734	0.202243	0	0.393125	0.0780744	0.196362	0.846465	0.00630586	0.140966	0.21765	0.0893129	0	0.00731817	0.0495775	0	0.0249353
TCGA-AB-2822	65	male	973	1	0.80332	1.70865	1.90886	1.54489	1.18136	0.350755	0.770999	0.309244	0.403475	0.315762	0.989872	0.00942633	0.203242	0.412679	0.848916	0.00807742	0.0157827	0.240048	0.0140134	0.0386099
TCGA-AB-3007	35	male	1581	0	1.99804	2.62293	2.18222	0.71821	1.4989	0.389956	0.408131	0.405882	0.171199	0.197809	0.860269	2.81224	0.0738882	0.720623	0.23996	0	0.0509148	0.39511	0.0116778	0.00868571
TCGA-AB-3008	22	male	822	1	1.795	0.314189	2.45064	1.02249	1.60136	0.356585	0.54292	0.599888	0	0.157692	0.998932	0.0188549	0	0.383453	0.323637	0.0153023	0.0617303	0.365557	0.0409001	0.0256319
TCGA-AB-2914	22	female	792	0	0.911695	2.38964	2.3331	1.77897	1.58276	0.286026	0.25185	0.283635	0.187833	0.0440399	0.48046	0.231907	0.0167478	0	0.147718	0	0.00892361	0.106651	0	0.0300227
TCGA-AB-2929	71	female	123	1	3.64699	2.10688	2.11198	2.15841	1.82995	0.310695	0.178061	0.134115	0.225572	0.33841	0.553285	0.109106	0.0932842	0.605054	1.26656	0.816073	0.00318516	0.193185	0.0182836	0.00184678
TCGA-AB-2955	56	female	489	1	1.09769	0.157857	1.81368	1.6005	1.46458	0.19383	0.251593	0.393786	0.0466593	0.121236	0.52711	0.00559074	0.0126642	0.36261	0.242671	0	0.00789417	0.0296989	0.00847581	0.0423973
TCGA-AB-2817	64	male	273	1	3.78475	2.60495	2.96401	1.16356	2.15266	0.321216	0.165733	0.260081	0.317723	0.105275	0.630596	0.0227439	0.0900737	0.222189	1.26656	0.266436	0.00957259	0.273165	0.012067	0.0251686
TCGA-AB-2883	60	male	730	0	1.44881	1.79824	2.69271	0.646722	1.08602	0.0777383	0	0.197507	0.44283	0.369135	1.00354	0.0138442	0.113606	0.832709	0.932833	0.418659	0.00926736	0.0400737	0.327413	0.0499817
TCGA-AB-2858	75	female	577	1	2.99175	0.164824	2.97139	1.993	2.02292	0.350117	0.0368812	0.348531	0.178635	0.193392	0.84744	0.0307264	0.0317041	0.415377	0.667039	0.0130233	0.00837475	0.155108	0	0.0267627
TCGA-AB-2992	32	female	1706	1	2.35976	1.89461	3.07567	1.71257	1.76974	0.679544	0.0389041	0.5132	0.0764384	0.0986257	0.77541	0.207682	0.0463507	0.785098	1.22431	0.340158	0.045321	3.79512	0.0782962	0.00880499
TCGA-AB-2874	59	male	396	0	1.3397	2.60913	2.27691	1.33864	1.34395	0.28922	0.335273	0.520403	0	0.158226	0.915617	1.00817	0.122273	0.51053	0.28922	0	0.0465917	0.217112	0.0747782	0
TCGA-AB-2987	75	female	184	1	3.0645	2.40914	3.04525	2.22539	1.48851	0.554216	0.163341	0.387921	0.655285	0.105735	0.625742	0.0566857	0.0365104	1.04834	0.752921	0.0696719	0.0123265	0.143718	0.164228	0
TCGA-AB-2836	35	male	518	1	2.53767	2.04371	3.30442	0.533075	2.02523	0.380361	0.136873	0.496851	0.197447	0.168065	0.892587	0.0427258	0.0650803	0.945418	0.495401	0.010485	0.0185458	0.156545	0.177055	0.0114696
TCGA-AB-2884	44	female	731	1	2.07697	1.83193	2.72905	1.38123	1.64507	0.544621	0.0218276	0.459171	0.447962	0.161599	0.995908	0.0224827	0.0327289	1.10003	0.590546	0.49013	0.0494518	0.791736	0.620098	0.0137942
TCGA-AB-2950	34	female	306	0	1.98246	1.28647	2.00713	1.40578	0.904129	0.283635	0.0249527	0.300903	0.10488	0.108597	0.831808	0.0361395	0.178286	0.592474	0.190356	0.255306	0.011522	0.0516524	0.191918	0.0117009
TCGA-AB-2917	41	female	1216	0	2.78331	2.56121	1.5261	2.02057	1.41823	0.242895	0.339749	0.147718	0.541245	0.0488481	0.682146	2.54187	0.0195893	0.226227	1.4684	0.0451322	0.0338916	0.261836	0.126462	0.0175022
TCGA-AB-2901	27	male	59	0	0.574563	2.57404	1.88927	1.63589	1.14193	0.341393	0.403117	0.393017	0.176691	0.198014	0.848348	0.0946629	0.302055	0.55711	0.0688356	0.0630906	0.0141546	1.26656	0.317562	1.6863
TCGA-AB-2999	62	male	1735	0	2.27539	1.18732	2.26271	0.872251	1.03772	0.357202	0.31209	0.452567	0.16786	0.15608	0.855579	7.07317	0.0318712	0.0805746	0.473691	0.0137838	0.010022	0.507018	0.0567254	0.0142696
TCGA-AB-2892	42	female	943	0	0.974925	2.38964	3.22221	1.76211	1.61245	0.335733	0.111068	0.324453	0	0.150837	0.78923	0.0344053	0	0.780035	0.441783	0	0	0.142472	0.0409192	0.0208212
TCGA-AB-2878	47	female	365	1	2.41091	2.41616	1.9708	1.1966	0.772696	0.275627	0.434504	0.191775	0.44861	0.0783508	0.734267	3.71303	0.0230553	1.02193	0.743586	0.0208742	0.0428296	0.170522	0.108087	0.130066
TCGA-AB-2990	51	male	457	0	1.03178	0.957541	1.71353	0.910253	0.822935	0.509277	0.513541	0.315037	0.590546	0.157471	1.03885	0.113606	0.088603	1.20865	0.457887	0.0212594	0.00656863	0.746798	0.0112939	0.00838388
TCGA-AB-2933	58	male	122	1	2.71548	2.40914	1.95537	1.04944	1.14313	0.182704	0.181778	0.145327	0.431702	0.039454	0.281981	0.101281	0.0291046	0.545399	0.689886	0.0108244	0.0164646	0.164824	0.0118059	0.00644035
TCGA-AB-2983	45	male	335	1	2.53973	1.5378	3.04525	0.484067	1.25457	0.230355	0.216156	0.541245	0.281864	0.202041	1.16304	0.0272165	0.0762226	0.35285	0.894263	0.00501709	0.00334056	0.179249	0.00245803	0.0231108
TCGA-AB-2936	61	female	59	0	3.05722	2.11748	2.46361	1.74637	2.10953	0.569511	0.151256	0.29908	0.874363	0.0757679	0.39511	0.0711454	0.112411	0.0665927	1.04515	0.0181149	0.00742875	0.308529	0.018785	0.0338327
TCGA-AB-2849	39	male	2220	0	1.00142	2.77778	1.30785	1.35436	0.650586	0.426579	0.710396	0.334997	0.618202	0.429818	0.733878	0.0322772	0.00350804	0.169331	1.76118	0.000313424	0.0454525	0.298144	7.9346e-05	0.039273
TCGA-AB-2886	26	male	181	0	3.27691	0.240136	2.68315	1.54261	1.36386	0.370862	0.0271425	0.32207	0.230953	0.145098	0.908233	0.199209	0.0227874	0.324653	0.215844	0.0111505	0.0090722	0.142067	0.126571	0.0393729
TCGA-AB-2995	63	male	1551	0	3.58184	2.25623	2.34795	0.941129	1.66419	0.644142	0.525108	0.288638	0.455824	0.0899227	0.6978	3.95396	0.123032	0.211991	1.06186	0.114384	0.0401279	0.0660006	0.0135789	0.262537
TCGA-AB-2875	43	male	212	0	2.53767	1.38058	2.75097	1.18621	1.71439	0.463465	0.08602	0.451177	0.255812	0.096079	0.732305	0.0347215	0.225244	0.534708	0.227833	0.0131621	0.0114228	0.0855146	0.479118	0.016812
TCGA-AB-2925	57	male	243	1	1.59958	0.886896	2.62535	0.891131	0.860054	0.59151	0.0891696	0.721412	0.301669	0.256865	1.06085	0.0410875	0.113321	0.626638	0.739828	0.0448773	0.0432618	0.12673	0	0.0157298
TCGA-AB-3012	53	male	1887	0	0.625905	2.08216	2.62774	1.42265	1.93255	0.406655	0.311983	0.626915	0.0911834	0.212268	1.36518	7.07317	0.146734	0.550008	0.125656	0.00894838	0.0271077	0.406655	0.0711454	0.0191351
TCGA-AB-2959	71	male	489	1	1.74637	1.61488	1.28886	0.882924	1.37141	0.284386	0	0.364439	0.287751	0.087478	0.578233	0.0314661	0.0374774	0.37058	1.17375	0.0058974	0.00227766	0.311983	0.0381297	0.112502
TCGA-AB-2805	77	male	577	1	1.70471	2.06563	2.16671	1.07181	1.59958	0.44668	0	0.488396	0.165338	0.0821572	0.405478	0.00843604	0.0618799	0.630405	0.696576	0.0192684	0	0.471903	0.109379	0.0679315
TCGA-AB-2845	37	female	304	1	1.67943	0.0364362	2.12562	1.29786	1.2527	0.264076	0.376371	0.466918	0	0.173606	1.01918	1.28859	0.0473924	0.351334	0.174344	0	0.00657418	0.37505	0.0602644	0.0301865
TCGA-AB-2880	24	male	424	1	1.22628	0.0563669	2.11352	1.06029	1.66863	0.252155	0.3169	0.379515	0.207143	0.187354	0.759254	0.183561	0.0692441	0.697384	0.0330061	0	0.0243197	0.0303303	0.0252753	0.0245834
TCGA-AB-2911	51	female	1186	0	2.28898	2.79174	2.23174	1.27771	1.94805	0.292591	0.0380198	0.248974	0.0458706	0.0693766	0.520672	0.0121854	0	0.405363	0.422965	0	0.00614328	0.0962131	0.0580727	0.0118241
TCGA-AB-2966	57	female	854	1	1.45266	2.6346	1.57714	1.61753	1.01545	0.330142	0.300903	0.187476	0.478715	0.118743	0.604679	0.0250746	0.0208025	0.329256	0.49453	0.0106418	0.0291335	0.118494	0.0418091	0.0473322
TCGA-AB-2934	65	male	28	0	2.31211	1.765	2.56972	1.04673	2.04631	0.607175	0.553791	0.310983	0.283356	0.157582	0.842633	0.11148	0.0985445	0.996382	0.586145	0.114918	0.0160726	0.390337	0.0775239	0.0215172
TCGA-AB-2908	81	male	31	1	2.88265	2.14576	2.3808	0.455695	1.04351	0.321216	0.396918	0.281164	1.52417	0.223515	1.05294	0.158537	0.288919	0.772048	0.693976	0.315037	0.00717984	0.261178	0	0.032476
TCGA-AB-3011	21	female	1885	0	0.822935	2.209	2.29199	1.68242	1.84224	0.499812	0.155944	0.805813	0.0980042	0.187669	1.53464	0.0177959	0.0818596	0.550644	0.324858	0.00799721	0.0140134	0.860483	0	0.00894838
TCGA-AB-2818	62	female	303	1	1.6988	1.98833	2.33171	1.00195	1.03592	0.270434	0.0620554	0.427307	0.0764969	0.113415	0.709808	0.0976733	0.0347888	0.368044	0.570551	0	0.00226751	0.139	0.165661	0.0118059
TCGA-AB-2825	31	female	212	1	2.40548	2.07191	3.21235	1.31634	1.88279	0.247805	0	0.464739	0.128326	0.107233	1.01854	0.153752	0.0269075	0.726585	0.560733	0.155283	0.0338699	0.905256	0.0974683	0.014994
TCGA-AB-2851	66	female	242	1	2.54187	1.83931	3.59731	1.28647	1.71353	0.491685	0.0947842	0.507602	0.0451131	0.256865	0.812713	0.0918974	0.0308564	0.522835	0.498852	0.00506545	0.0176884	0.218176	0.171004	0.0152549
TCGA-AB-2976	53	male	915	1	0.83032	1.69988	2.03118	0.846078	1.56598	0.123354	0.174064	0.250454	0.393017	0.0783763	0.613519	0.0628181	0.0818236	0.406804	0.30801	0.00467299	0.0622376	0.137463	0.129269	0.0212445
TCGA-AB-2973	68	female	609	1	1.81898	1.58688	2.68559	1.55156	1.57105	0.366523	0.0569624	0.106026	0.246591	0.132067	0.536042	0.0263816	0.0986649	0.601411	0.638446	0.0170991	0.0132076	0.677741	0.048115	0.0135909
TCGA-AB-2939	72	male	455	0	1.45266	3.42542	1.68242	0.817708	1.51945	0.544243	0.133132	0.255306	0.141142	0.483921	0.777855	1.57479	0.0971123	0.77541	0.25982	0.00849699	0.051834	0.234127	0.0594553	0.00806079
TCGA-AB-2899	76	female	671	1	2.95742	2.10049	2.60495	1.47368	1.49008	0.272622	0	0.343178	0.102416	0.0504859	0.583311	0.0285659	0.00619486	0.0643003	1.17426	2.08988	0.0633887	0.470507	0.0859184	0.00978689
TCGA-AB-2981	35	female	487	0	3.90737	1.60984	2.77778	1.80771	2.00599	0.42897	0	0.44139	0.229571	0.34071	0.762183	0.135827	0.116997	0.739286	0.735833	0.0527877	0.0218008	0.279182	0.0886742	0.017586
TCGA-AB-2830	64	female	275	1	1.53464	2.18077	2.69929	1.12343	1.63152	0.475139	0.362016	0.380692	0.407399	0.14177	0.824616	0.0228042	0.292501	0.386484	0.491086	0.0259846	0.0112598	0.176949	0.286938	0.0270636
TCGA-AB-2948	67	male	580	1	2.96754	2.16532	2.68091	0.855579	1.77285	0.522658	0.400427	0.496707	0.114829	0.0650045	0.716503	1.04204	0.0768445	0.795086	0.974338	2.29673	0.0323503	1.20571	0	0.0131764
TCGA-AB-2876	45	female	1219	0	1.11957	2.22705	1.7483	2.58291	1.78802	0.343536	0.492944	0.491353	0.124915	0.149183	0.787649	0.0842517	0	0.79313	0.232292	0	0.0758758	0.22935	0.0224934	0.0295621
TCGA-AB-2938	76	male	304	1	3.24694	1.66232	3.46025	0.611195	0.365789	0.769449	0.503082	0.271134	0.096006	0.292501	0.61995	0.81478	0.147307	0.374712	1.34315	0.0203616	0.00551431	0.255902	0.127571	3.30442
TCGA-AB-2863	63	male	31	1	1.4934	1.70236	1.33273	1.45519	0.995341	0.339523	0.686785	0.3232	0.155559	0.11668	1.08378	0.0309315	0.255396	1.01074	0.608045	0.045321	0.145781	0.75802	0.0584834	0.0311623
TCGA-AB-2811	81	male	243	1	1.90539	0.429983	2.63741	1.67762	2.12141	1.08266	0.424042	0.68423	0.303525	0.312663	1.72485	0.046891	0.273327	1.00536	0.760563	0.0510746	0.0292055	1.73441	0.584175	0.0294365
TCGA-AB-2952	60	female	31	1	3.63944	0.781774	2.76679	0.36414	1.76118	0.743961	0.768504	0.476536	0.79313	0.197388	0.794568	1.14978	0.38318	1.58182	1.02911	0.259301	0.0201728	0.264151	0.0851879	0.0227723
TCGA-AB-2895	41	female	153	1	3.10287	2.69271	2.44105	1.39999	1.29786	0.252569	0.191195	0.337271	0.333277	0.167922	1.1572	1.02078	0.118973	0.44861	0.530634	0	0.206448	0.180965	0.0832183	0.0119552
TCGA-AB-2870	76	male	153	1	2.4731	2.17068	2.75587	1.28183	1.59619	0.258306	0.225661	0.445151	0.202041	0.0706941	1.22216	0.0684967	0.0359169	0.0934735	0.169448	0	0.010485	0.211453	0.0394728	0.0269983
TCGA-AB-3000	25	male	1249	0	2.12422	0	2.19998	0.925823	1.65306	0.262264	0.273327	0.416147	0	0.222517	0.849437	0.713729	0.0411082	0.294602	0.269871	0.0266539	0.0356937	0.137094	0.0343893	0.0185989
TCGA-AB-2865	75	male	61	1	3.92232	2.3398	2.21774	0.594946	1.55942	0.297889	0	0.404586	0.732628	0.0448068	0.51721	4.47985	0.0401949	1.26374	0.617891	0	0.0125625	0.199408	0.477862	0.0483453
TCGA-AB-2856	63	male	150	1	2.84038	1.29919	2.32674	1.36518	1.11043	0.859248	0.198982	0.300125	0.386391	0.191993	1.19549	0.0566605	0.298144	1.11291	0.822495	0.0497771	0.180016	0.240048	0.0357403	0.0279422
TCGA-AB-2808	23	male	2861	0	1.39353	0.0660955	1.80863	1.25457	1.38623	0.14032	0.219927	0.350618	0.0878414	0.147718	0.57088	0.118875	0	0.551194	0.319863	0	0.034945	0.111662	0.0541198	0.00598459
TCGA-AB-2996	74	male	1581	0	3.50039	1.94698	2.61152	0.678468	1.21754	0.478411	0.516173	0.390831	0.221083	0.1461	0.748357	0.128378	0.0853165	0.57418	0.695983	0.136569	0.00833466	0.0815556	0.0503814	0.869778
TCGA-AB-2935	66	male	61	1	2.84038	1.77793	2.76389	0.729818	1.98595	0.3581	0.44458	0.250527	0.0766294	0.0723341	0.773229	3.09432	0.0998853	0.50548	0.320802	0.267998	0.079868	0.287927	0.155698	0.011333
TCGA-AB-2859	40	male	304	1	3.33327	2.28605	2.7698	0.730246	1.46921	0.316986	0.142596	0.370185	0.115381	0.136817	1.04722	0.40201	0.0247375	0.14903	0.656939	0	0.0855495	0.125732	0.0709547	0.0105494
TCGA-AB-2869	64	female	243	0	4.05259	2.04887	2.30951	1.33824	1.07287	0.416828	0.276569	0.260261	0.186853	0.227282	1.07686	0.371665	0.118973	0.419859	0.774996	0	0.0421954	0.417095	0.0656397	0.0278515
TCGA-AB-2894	50	female	181	1	2.14295	1.84933	2.52131	0.874603	0.863426	0.611792	0.00406627	0.200209	0.0822266	0.408131	0.646568	0.049646	0.0204954	0.288103	0.63218	0.00151829	0.0111505	0.255486	0.00168074	0.0113174
TCGA-AB-2834	33	male	245	1	3.06811	1.21697	2.37233	0.998932	1.40033	0.545024	0.12901	0.451872	0.0561389	0.105196	0.518904	0.0849808	0.0411289	0.103491	0.707071	0.0113174	0.020434	0.281681	0.290326	0.0207698
TCGA-AB-2882	73	female	365	1	3.299	1.86238	2.52131	2.09489	2.02768	0.198327	0.474207	0.441116	0.469399	0.203475	0.689533	0.572532	0.0148389	0.383673	1.52648	0.996615	0.0155683	0.105637	0.383453	0.00706467
TCGA-AB-2980	50	male	699	0	1.24312	1.55156	1.92441	1.19549	1.44582	0.217737	0.313805	0.299561	0.084658	0.12441	0.662311	7.07317	0.12687	0.694733	0.387209	0.0106418	0.00253822	0.217737	0.0506271	0.0227003
TCGA-AB-2841	51	female	1401	1	2.17923	1.03915	2.14866	1.19688	1.61668	0.492613	0.2776	0.48309	0.0835064	0.1643	0.880004	5.92273	0.185764	0.945418	0.0881453	0	0.0300407	0.638092	0.16404	0.0673984
TCGA-AB-2843	77	male	215	1	2.90442	1.20085	3.27691	1.0806	1.99683	0.430339	0	0.49013	0.431202	0.0584349	0.810307	0.256633	0.0847533	0.269789	0.712371	0.023005	0.0233667	0.1338	0.236471	0.0298258
TCGA-AB-2810	76	female	31	1	0.541245	0.988897	2.83471	1.98651	1.6988	0.6479	0.320405	0.418982	0.753347	0.150378	1.52817	0.035	0.303142	0.881763	0.459649	0	0.0265876	0.810117	0	0.0493824
TCGA-AB-2928	43	female	59	1	1.96279	2.25796	2.31693	1.32995	1.79614	0.608199	0.788417	0.406334	0.644766	0.143264	0.814393	0.0453893	0.819064	0.818412	0.968855	0.0997158	0.0169154	0.589082	0.723149	0.0102558
TCGA-AB-2857	54	male	306	1	3.00611	2.53577	2.79996	1.31765	1.36305	0.21898	0.29059	0.528783	0.219927	0.142652	0.816297	2.89207	0.206942	0.45147	0.698365	0.135749	0.00847581	0.0983127	0.11388	1.20989
TCGA-AB-2984	38	male	1157	0	0.249405	1.08208	1.60478	0.327667	0.868387	0.890136	1.05379	0.410526	0.639305	0.428607	0.627952	0.0208212	0.0823771	0.795634	0.0991394	0.0322355	0.0277621	1.13248	0.0334682	0.0492468
TCGA-AB-2866	67	male	153	1	2.58291	1.83413	3.56764	0.82785	2.34301	0.495258	0.0311093	0.589082	0.165224	0.237481	0.881971	0.016128	0.0757122	0.752451	1.19365	2.03245	0.019282	1.42343	0.355109	0.0195745
TCGA-AB-2942	67	female	641	0	1.64507	1.99683	2.53672	2.0924	1.90766	0.318085	0.379652	0.723929	0.824881	0.111795	0.525771	0.0681986	0.0537325	0.672407	0.406953	0.0231108	0.0208603	0.303525	0.0312383	0.0340578
TCGA-AB-2971	76	female	792	1	3.04885	2.46747	2.58291	1.36386	1.8463	0.269616	0.148496	0.29188	0.0936585	0.215967	1.06642	0.00109341	0.0150745	0.268129	0.69882	0.120448	0.0015029	0.162335	0.010634	0.0145968
TCGA-AB-2920	44	male	366	1	1.83093	2.47134	3.07173	0.691797	1.77991	0.456981	0.648931	0.336745	0.271976	0.161663	0.751023	0.00810286	0.314189	0.95556	0.486457	0.13616	0.0659031	0.252009	0.083534	0
TCGA-AB-2897	50	female	243	0	0.49453	2.05657	3.96963	1.62717	1.17312	0.553665	0.192975	0.235078	0.681814	0.146569	1.16356	5.24253	0.0638104	0.834945	0.1029	0	0.0170991	0.201268	0.047914	0.035295
TCGA-AB-2977	71	female	31	1	2.15999	0.811266	1.38988	0.631205	1.17247	0.83862	0.518359	0.21898	1.08378	0.466232	1.38702	0.0482701	0.182252	1.36798	1.12037	1.39497	0.0732974	1.85955	0.119015	0.0425523
TCGA-AB-2826	64	female	731	1	1.4806	1.12563	2.32674	1.61578	1.35567	0.170452	0.0914777	0.510726	0.2776	0.176493	0.605333	0.0153308	0.115228	0.778931	0.24559	0.0237225	0.0407853	0.635862	0	0.00950451
TCGA-AB-2998	68	female	31	1	2.13243	1.43311	2.6399	1.91784	1.49769	0.332241	0.250906	0.557794	0.25755	0.140038	0.771845	0.436973	0.0378409	0.295089	0.0397379	0	0.00846798	0.519868	0.174064	0.0105702
TCGA-AB-2896	21	female	214	1	3.13152	1.83823	2.25337	1.16699	0.867094	0.347165	0.115626	0.377544	0.401819	0.187091	0.978892	0.100003	0.0771118	0.531698	0.622889	0.189211	0.0334349	0.129562	0.145839	0.0185458
TCGA-AB-2871	51	male	153	0	2.55052	2.58056	3.04525	1.09769	1.54911	0.511531	0.107745	0.336848	0.295508	0.102282	0.912787	0.0988155	0.176325	0.125048	0.410826	0.0351818	0.0344213	0.1811	2.34301	0.0119308
TCGA-AB-2835	48	male	1673	0	1.26525	1.69787	3.03315	0.947776	2.49421	0.572865	0.0500226	0.522308	0.184369	0.227083	0.91683	0.0718481	0.0674491	1.05142	0.746974	0.0773008	0.0531505	0.566887	0.226785	0.0268564
TCGA-AB-2965	60	male	335	1	2.08216	2.29843	2.27992	0.836312	0.982479	0.142472	0.0122722	0.287034	0.169686	0.264385	0.549279	0.221285	0.139721	0.682377	0.753347	0.101762	0.0231108	0.146039	0.188106	0.00397047
TCGA-AB-2844	63	male	122	1	1.57267	1.94574	2.64203	0.929229	1.48698	0.118649	0.124864	0.346398	0.0534754	0.126071	0.807001	0.0370985	0.138602	0.373308	0.264268	0.0233009	0.0274893	0.327784	0.119794	0.00986896
TCGA-AB-2956	61	male	183	1	2.74325	2.47717	3.43272	1.06853	2.04247	0.416489	0.0570129	0.853822	0	0.217477	1.04901	0.0175022	0.0488186	1.00101	0.590546	0.011722	0.0498234	1.15953	0.0390069	0.0101288
TCGA-AB-2819	52	female	2496	0	2.29512	0.047959	2.52535	2.29358	1.61917	0.426311	0.149238	0.297177	0.519078	0.23294	0.624642	0.585673	0.126071	0.865273	0.141142	0	0.017909	0.0427838	0.102693	0.0270163
TCGA-AB-2970	34	female	305	1	2.63007	2.15266	1.98946	1.44201	1.33617	0.262264	0.200209	0.298864	0.214769	0.169331	0.748066	0.45452	0.020025	0.12801	0.145027	0.0445137	0.0018828	0.36063	0.0868554	0.0108169
TCGA-AB-2828	55	male	2284	0	2.09909	2.49601	2.79174	1.63943	1.92099	0.354245	0	0.060658	0	0.170817	0.438559	0.139671	0.0639434	0.406655	0.516816	0.0394897	0.0159328	0.0983501	0.0243197	0.0430785
TCGA-AB-2867	66	female	184	1	1.48698	2.47717	2.39926	3.34547	2.16785	0.280862	0.311885	0.246723	0.27787	0.0464555	1.12378	0.0353894	0.191095	0.702576	0.656939	0	0.00831086	0.661427	0.0727313	0.049729
TCGA-AB-2916	48	female	882	0	2.43756	2.78884	2.84688	1.97534	2.00599	0.161484	0.0550246	0.209264	0.25982	0.0463926	0.504625	0.06566	0.0128657	0.55165	0.495672	0.0142137	0.0210817	0.298483	0	0.080542
TCGA-AB-3002	68	male	1431	1	1.46391	1.66779	3.15131	1.13832	2.76679	0.597491	0.234127	0.398782	0.343643	0.0909618	0.396699	0.0518542	0.0491086	0.659608	0.658772	0.00598459	0.0367006	1.05262	0.0249353	0.0219426
TCGA-AB-2893	45	male	212	1	2.32674	0.535871	2.10187	0.918017	1.61844	0.455985	0	0.339983	0.10788	0.188173	0.910762	0.0460195	0.0419903	0.851305	0.778931	0.013012	0.0358203	0.704728	0	0.0122722
TCGA-AB-2898	69	female	393	0	2.22993	1.79824	3.04885	1.40497	1.8463	0.582858	0.474326	0.389956	0.611195	0.221729	1.20989	2.18827	0.100935	0.511363	1.6289	0.0336982	0.0633379	2.58291	0.549599	0.00287793
TCGA-AB-2813	78	male	31	1	1.47761	1.81025	2.65396	0.729983	1.97905	0.37505	0.0580274	0.569841	0	0.130866	0.93515	0.0736028	0.0665091	0.753347	0.245869	0.101025	0.00801482	0.159171	0.137463	0.0104322
TCGA-AB-2913	61	male	1216	0	0.783355	1.72125	2.24252	0.813957	1.07239	0.174064	0.235477	0.344438	0.0784316	0.248372	1.05115	0.00550909	0.0118059	0.644415	0.329256	0.0367169	0.124035	0.157582	0.00815437	0.0299874
TCGA-AB-2963	56	male	1642	1	1.08157	2.50028	2.17851	1.14835	0.748066	0.209911	0	0.405882	0.688917	0.0685457	0.562175	0.0231224	0.0950467	0.690045	0.424961	0	0.00694492	0.214474	0.0498953	0.0116778
TCGA-AB-2888	57	male	334	0	3.00611	1.97428	2.80563	1.17061	2.07697	0.254048	0.352033	0.339232	0.329596	0.152328	0.726228	0.105275	0.16366	0.909855	0.553285	0.0220301	0.00752857	0.175124	0.0156922	0.0178209
TCGA-AB-2900	70	male	184	1	0.851305	2.29046	3.37491	1.20254	1.823	0.329797	0.169259	0.491086	0.466365	0.121236	0.91827	0.0243042	0.0295801	0.758833	0.276487	0	0.0145874	0.721843	0.0672786	0.0146208
TCGA-AB-2924	59	male	90	0	1.6863	2.25796	3.01334	0.767834	1.88927	0.455566	0.0282891	0.317401	0.207765	0.215536	0.893581	0.0186407	0.120651	0.950032	0.50548	0	0.0323503	0.419222	0.0202426	0.015205
TCGA-AB-2991	40	female	1826	0	1.46091	2.22232	3.0278	1.98028	2.46204	0.444217	0.339636	0.561041	0.181032	0.0567254	1.30242	7.07317	0.055826	0.108249	0.30288	0	0.0194276	0.362141	0.0865936	0.0319418
TCGA-AB-2994	25	male	1798	0	1.665	1.97775	2.98065	1.59365	1.84534	0.349287	0.148496	0.563379	0.157692	0.0779527	0.667834	4.97575	0.0550962	0.465262	0.195649	0.0133109	0.0143579	0.402253	0.14903	0.0196334
TCGA-AB-2872	42	male	638	0	1.95251	2.60495	3.31587	0.676189	1.28505	0.289128	0.187161	0.292851	0.074601	0.0641109	1.32574	5.50181	0.00855762	0.436221	0.432199	0.00546695	0.0454112	0.132883	0.436221	0.0188704
TCGA-AB-2814	39	female	792	1	2.63741	2.17493	1.78802	1.40538	0.760986	0.570217	0.40055	0.330896	0.722173	0.425418	1.24863	0.0146364	0.138944	0.335644	1.17599	0	0.187091	0.231907	0.015988	0.0181016
TCGA-AB-2873	51	female	273	0	2.35638	1.71916	3.43957	1.48851	1.75813	0.473342	0.033217	0.576612	0.152879	0.0988155	1.02424	0.120101	0.0963471	0.596028	0.608354	2.13772	0.0163466	0.27369	0.0316461	0.0227439
TCGA-AB-2927	88	female	90	1	3.15748	1.76974	2.22398	1.02311	1.24369	0.352426	0.0598071	0.253461	1.43683	0.23996	1.19432	0.386997	0.112641	0.612331	1.47133	0.0390676	0.00433141	0.42271	0.00244395	0.0240243
TCGA-AB-2812	25	female	366	1	0.74649	2.50879	2.84993	1.43455	0.991758	0.34156	0	0.426311	0	0.200346	1.2069	0.0261881	0.0505074	0.719361	0.0983501	0	0.164984	0.240934	0.266151	0.0224827
TCGA-AB-2839	51	female	486	1	0.430529	2.63741	2.19844	1.3778	0.99842	0.452715	0	0.417381	0.359373	0.205362	0.940696	0.0186924	0.0458706	0.66511	0.146342	0.0390478	0.0110441	0.183708	0.089855	0.0165128
TCGA-AB-2846	57	female	1402	1	1.96505	2.33818	3.06811	1.58182	2.01575	0.400934	0.422837	0.41289	0.0921318	0.084007	0.965178	0.10224	0.062707	0.430148	0.122988	0	0.00684245	0.230798	0.0143319	0.0240695
TCGA-AB-2889	55	male	304	0	2.22085	1.71142	2.57635	1.24863	1.03178	0.538161	0.420251	0.287465	0.355109	0.094962	0.952133	0.460273	0.10688	0.542235	0.175861	0	0	0.199561	0.045955	0.0262283
