# Supplementary material for: Identification of immunity-related lncRNAs and construction of a ceRNA network of potential prognostic biomarkers in acute myeloid leukemia
Source: Front Genet. 2023 Jun 14;14:1203345. doi: 10.3389/fgene.2023.1203345 (PMC10301753; doi:10.3389/fgene.2023.1203345)
Supplement: Supplementary file 1 [file DataSheet1.zip › Supplementary Material/Supplementary Table/Supplementary Table 2.xlsx]

## Sheet: uniCox
id	HR	HR.95L	HR.95H	pvalue
HCP5	2.47324	1.41488	4.3233	0.0014836
AC108134.2	2.53179	1.14499	5.59827	0.0217686
MEG3	0.666242	0.493945	0.898639	0.00781428
OXCT1-AS1	24.0409	3.83485	150.714	0.000685931
HLA-F-AS1	1.85932	1.02976	3.35716	0.0396633
AL391807.1	1.82488	1.09749	3.03437	0.0204214
H19	2.22179	1.14358	4.31657	0.0184781
