# Supplementary material for: Identification of immunity-related lncRNAs and construction of a ceRNA network of potential prognostic biomarkers in acute myeloid leukemia
Source: Front Genet. 2023 Jun 14;14:1203345. doi: 10.3389/fgene.2023.1203345 (PMC10301753; doi:10.3389/fgene.2023.1203345)
Supplement: Supplementary file 1 [file DataSheet1.zip › Supplementary Material/Supplementary Table/Supplementary Table 3.xlsx]

## Sheet: train
Training sets	age	gender	futime	fustat
TCGA-AB-2919	54	female	0.167123	0
TCGA-AB-2937	36	female	0.589041	1
TCGA-AB-2847	53	male	1.66575	1
TCGA-AB-2986	31	female	0.580822	1
TCGA-AB-2885	71	male	0.586301	1
TCGA-AB-2877	60	female	1.74795	0
TCGA-AB-2815	49	male	2.25205	1
TCGA-AB-2806	46	male	2.58904	1
TCGA-AB-2822	65	male	2.66575	1
TCGA-AB-3008	22	male	2.25205	1
TCGA-AB-2929	71	female	0.336986	1
TCGA-AB-2955	56	female	1.33973	1
TCGA-AB-2817	64	male	0.747945	1
TCGA-AB-2883	60	male	2	0
TCGA-AB-2858	75	female	1.58082	1
TCGA-AB-2992	32	female	4.67397	1
TCGA-AB-2874	59	male	1.08493	0
TCGA-AB-2987	75	female	0.50411	1
TCGA-AB-2884	44	female	2.00274	1
TCGA-AB-2950	34	female	0.838356	0
TCGA-AB-2901	27	male	0.161644	0
TCGA-AB-2999	62	male	4.75342	0
TCGA-AB-2892	42	female	2.58356	0
TCGA-AB-2878	47	female	1	1
TCGA-AB-2990	51	male	1.25205	0
TCGA-AB-2933	58	male	0.334247	1
TCGA-AB-2983	45	male	0.917808	1
TCGA-AB-2849	39	male	6.08219	0
TCGA-AB-2995	63	male	4.24932	0
TCGA-AB-2925	57	male	0.665753	1
TCGA-AB-3012	53	male	5.16986	0
TCGA-AB-2959	71	male	1.33973	1
TCGA-AB-2845	37	female	0.832877	1
TCGA-AB-2880	24	male	1.16164	1
TCGA-AB-2911	51	female	3.24932	0
TCGA-AB-3011	21	female	5.16438	0
TCGA-AB-2899	76	female	1.83836	1
TCGA-AB-2876	45	female	3.33973	0
TCGA-AB-2863	63	male	0.0849315	1
TCGA-AB-3000	25	male	3.42192	0
TCGA-AB-2865	75	male	0.167123	1
TCGA-AB-2856	63	male	0.410959	1
TCGA-AB-2935	66	male	0.167123	1
TCGA-AB-2869	64	female	0.665753	0
TCGA-AB-2834	33	male	0.671233	1
TCGA-AB-2980	50	male	1.91507	0
TCGA-AB-2841	51	female	3.83836	1
TCGA-AB-2843	77	male	0.589041	1
TCGA-AB-2810	76	female	0.0849315	1
TCGA-AB-2928	43	female	0.161644	1
TCGA-AB-2942	67	female	1.75616	0
TCGA-AB-2971	76	female	2.16986	1
TCGA-AB-2920	44	male	1.00274	1
TCGA-AB-2977	71	female	0.0849315	1
TCGA-AB-2998	68	female	0.0849315	1
TCGA-AB-2896	21	female	0.586301	1
TCGA-AB-2844	63	male	0.334247	1
TCGA-AB-2956	61	male	0.50137	1
TCGA-AB-2819	52	female	6.83836	0
TCGA-AB-2970	34	female	0.835616	1
TCGA-AB-2916	48	female	2.41644	0
TCGA-AB-3002	68	male	3.92055	1
TCGA-AB-2893	45	male	0.580822	1
TCGA-AB-2963	56	male	4.49863	1
TCGA-AB-2888	57	male	0.915068	0
TCGA-AB-2994	25	male	4.92603	0
TCGA-AB-2889	55	male	0.832877	0
