# Supplementary material for: Identification of immunity-related lncRNAs and construction of a ceRNA network of potential prognostic biomarkers in acute myeloid leukemia
Source: Front Genet. 2023 Jun 14;14:1203345. doi: 10.3389/fgene.2023.1203345 (PMC10301753; doi:10.3389/fgene.2023.1203345)
Supplement: Supplementary file 1 [file DataSheet1.zip › Supplementary Material/Supplementary Table/Supplementary Table 4.xlsx]

## Sheet: test
Validation sets	age	gender	futime	fustat
TCGA-AB-3001	31	female	4.33151	0
TCGA-AB-2821	64	male	2.25205	1
TCGA-AB-2988	67	female	0.0821918	1
TCGA-AB-2881	48	female	1.07671	0
TCGA-AB-2862	33	female	3.91781	0
TCGA-AB-2912	63	male	0.750685	1
TCGA-AB-2840	74	male	0.0767123	1
TCGA-AB-3009	23	male	1.58082	1
TCGA-AB-2979	30	female	1.83836	0
TCGA-AB-2853	51	male	0.243836	1
TCGA-AB-2949	58	male	1.91507	0
TCGA-AB-3007	35	male	4.33151	0
TCGA-AB-2914	22	female	2.16986	0
TCGA-AB-2836	35	male	1.41918	1
TCGA-AB-2917	41	female	3.33151	0
TCGA-AB-2936	61	female	0.161644	0
TCGA-AB-2886	26	male	0.49589	0
TCGA-AB-2875	43	male	0.580822	0
TCGA-AB-2805	77	male	1.58082	1
TCGA-AB-2966	57	female	2.33973	1
TCGA-AB-2934	65	male	0.0767123	0
TCGA-AB-2908	81	male	0.0849315	1
TCGA-AB-2818	62	female	0.830137	1
TCGA-AB-2825	31	female	0.580822	1
TCGA-AB-2851	66	female	0.663014	1
TCGA-AB-2976	53	male	2.50685	1
TCGA-AB-2973	68	female	1.66849	1
TCGA-AB-2939	72	male	1.24658	0
TCGA-AB-2981	35	female	1.33425	0
TCGA-AB-2830	64	female	0.753425	1
TCGA-AB-2948	67	male	1.58904	1
TCGA-AB-2938	76	male	0.832877	1
TCGA-AB-2811	81	male	0.665753	1
TCGA-AB-2952	60	female	0.0849315	1
TCGA-AB-2895	41	female	0.419178	1
TCGA-AB-2870	76	male	0.419178	1
TCGA-AB-2808	23	male	7.83836	0
TCGA-AB-2996	74	male	4.33151	0
TCGA-AB-2859	40	male	0.832877	1
TCGA-AB-2894	50	female	0.49589	1
TCGA-AB-2882	73	female	1	1
TCGA-AB-2857	54	male	0.838356	1
TCGA-AB-2984	38	male	3.16986	0
TCGA-AB-2866	67	male	0.419178	1
TCGA-AB-2897	50	female	0.665753	0
TCGA-AB-2826	64	female	2.00274	1
TCGA-AB-2871	51	male	0.419178	0
TCGA-AB-2835	48	male	4.58356	0
TCGA-AB-2965	60	male	0.917808	1
TCGA-AB-2828	55	male	6.25753	0
TCGA-AB-2867	66	female	0.50411	1
TCGA-AB-2898	69	female	1.07671	0
TCGA-AB-2813	78	male	0.0849315	1
TCGA-AB-2913	61	male	3.33151	0
TCGA-AB-2900	70	male	0.50411	1
TCGA-AB-2924	59	male	0.246575	0
TCGA-AB-2991	40	female	5.00274	0
TCGA-AB-2872	42	male	1.74795	0
TCGA-AB-2814	39	female	2.16986	1
TCGA-AB-2873	51	female	0.747945	0
TCGA-AB-2927	88	female	0.246575	1
TCGA-AB-2812	25	female	1.00274	1
TCGA-AB-2839	51	female	1.33151	1
TCGA-AB-2846	57	female	3.8411	1
