# Supplementary material for: Identification of immunity-related lncRNAs and construction of a ceRNA network of potential prognostic biomarkers in acute myeloid leukemia
Source: Front Genet. 2023 Jun 14;14:1203345. doi: 10.3389/fgene.2023.1203345 (PMC10301753; doi:10.3389/fgene.2023.1203345)
Supplement: Supplementary file 1 [file DataSheet1.zip › Supplementary Material/Supplementary Table/Supplementary Table 5.xlsx]

## Sheet: multiCox
id	coef	HR	HR.95L	HR.95H	pvalue
HCP5	1.42406	4.15393	1.78778	9.65173	0.000930996
MEG3	-0.546607	0.57891	0.366929	0.913357	0.0187976
H19	0.737286	2.09026	1.02787	4.25069	0.0417627
